# Supplementary material for: Arabinose Plays an Important Role in Regulating the Growth and Sporulation of Bacillus subtilis NCD-2
Source: Int J Mol Sci. 2023 Dec 14;24(24):17472. doi: 10.3390/ijms242417472 (PMC10744016; doi:10.3390/ijms242417472)
Supplement: Supplementary file 1 [file ijms-24-17472-s001.zip]

Archive with 1 entries (1 files):
- ijms-2701039-supplementary.pdf
